# Supplementary material for: The Lepidoptera of White Sands National Monument, Otero County, New Mexico, USA 2. Rediscovery and description of Sparkia immacula (Grote, 1883) (Noctuidae, Noctuinae, Hadenini)
Source: Zookeys. 2011 Nov 24;(149):117–23. doi: 10.3897/zookeys.149.1516 (PMC3234414; doi:10.3897/zookeys.149.1516)
Supplement: XML Treatment for Sparkia immacula [file zookeys.149.1516-treatment1.xml]

<!DOCTYPE tp:taxon-treatment
  PUBLIC "-//TaxonX//DTD Taxonomic Treatment Publishing DTD v0 20100105//EN" "tax-treatment-NSO.dtd">
<tp:taxon-treatment xmlns:tp="http://www.plazi.org/taxpub"><tp:treatment-meta><mixed-citation publication-type="journal"><person-group><name><surname>Metzler</surname><given-names>Eric H.</given-names></name><name><surname>Forbes</surname><given-names>Gregory S.</given-names></name></person-group><article-title>The Lepidoptera of White Sands National Monument, Otero County, New Mexico, USA 2. Rediscovery and description of 
                    <italic><tp:taxon-name>Sparkia immacula</tp:taxon-name></italic> (Grote, 1883) (Noctuidae, Noctuinae, Hadenini)
                </article-title><source>Zookeys</source><day>24</day><month>11</month><year>2011</year><volume>2011</volume><issue>149</issue><fpage>117</fpage><lpage>123</lpage><pub-id pub-id-type="doi">10.3897/zookeys.149.1516</pub-id></mixed-citation></tp:treatment-meta><tp:nomenclature><tp:taxon-name>
                        <tp:taxon-name-part taxon-name-part-type="genus">Sparkia</tp:taxon-name-part>
                        <tp:taxon-name-part taxon-name-part-type="species">immacula</tp:taxon-name-part>
                    <object-id xmlns:xlink="http://www.w3.org/1999/xlink" xlink:type="simple">http://species-id.net/wiki/Sparkia_immacula</object-id>
                    </tp:taxon-name><tp:taxon-authority>(Grote, 1883)</tp:taxon-authority><xref ref-type="fig" rid="F1">Figs 1, 2</xref><xref ref-type="fig" rid="F2">5, 6</xref><xref ref-type="fig" rid="F3">7</xref><tp:nomenclature-citation-list><tp:nomenclature-citation><tp:taxon-name>Cea immacula</tp:taxon-name><comment><xref ref-type="bibr" rid="B7">Grote 1883b</xref>: 78</comment></tp:nomenclature-citation><tp:nomenclature-citation><tp:taxon-name>Sparkia immacula</tp:taxon-name><comment>; <xref ref-type="bibr" rid="B14">Nye 1975</xref>; <xref ref-type="bibr" rid="B5">Franclemont 1983</xref>.</comment></tp:nomenclature-citation></tp:nomenclature-citation-list></tp:nomenclature><tp:treatment-sec sec-type="Type material"><title>Type material.</title><p> <italic><tp:taxon-name>Sparkia immacula</tp:taxon-name></italic> was described from “Arizona.” The male holotype is deposited in the U.S. National Museum, Washington, DC (USNM). The abdomen of the holotype is missing. Another short series of <italic><tp:taxon-name>Sparkia immacula</tp:taxon-name></italic>, from Arizona, in the USNM, contains one male, also missing its abdomen.</p></tp:treatment-sec><tp:treatment-sec sec-type="Diagnosis"><title>Diagnosis.</title><p> <italic><tp:taxon-name>Sparkia immacula</tp:taxon-name></italic> (<xref ref-type="fig" rid="F1">figs 1–2</xref>) is a pale greenish-yellow noctuid moth without normal transverse markings or spots. The diagnostic features are 1) the pale yellowish-green color, and 2) lack of normal transverse markings and spots. <italic><tp:taxon-name>Sparkia immacula</tp:taxon-name></italic> might be mistaken for a species of <italic><tp:taxon-name>Schinia</tp:taxon-name></italic> Hübner, but <italic><tp:taxon-name>Schinia</tp:taxon-name></italic> have spines on the foretibia which are lacking in <italic><tp:taxon-name>Sparkia immacula</tp:taxon-name></italic>. <italic><tp:taxon-name>Sparkia immacula</tp:taxon-name></italic> flies with and is the same size as <italic><tp:taxon-name>Trichocosmia inornata</tp:taxon-name></italic> <xref ref-type="bibr" rid="B6">Grote 1883a</xref> (<xref ref-type="fig" rid="F1">figs 3–4</xref>); <italic><tp:taxon-name>Trichocosmia inornata</tp:taxon-name></italic> is pale tan-ochre with faint transverse markings and a faint reniform spot. The frons is slightly rounded out.</p><fig id="F1" position="float" orientation="portrait"><label>Figures 1–4.</label><caption><p> <bold>1</bold> <italic><tp:taxon-name>Sparkia immacula</tp:taxon-name></italic> (Grote) male <bold>2</bold> <italic><tp:taxon-name>Sparkia immacula</tp:taxon-name></italic> (Grote) female <bold>3</bold> <italic><tp:taxon-name>Trichocosmia inornata</tp:taxon-name></italic> Grote male <bold>4</bold> <italic><tp:taxon-name>Trichocosmia inornata</tp:taxon-name></italic> 0 female.</p></caption><graphic xmlns:xlink="http://www.w3.org/1999/xlink" xlink:href="ZooKeys-149-117-g001.jpg" position="float" orientation="portrait" xlink:type="simple"/></fig></tp:treatment-sec><tp:treatment-sec sec-type="Description"><title>Description.</title><p> Adult male (<xref ref-type="fig" rid="F1">fig. 1</xref>). Head - front bulging, closely scaled, pale yellow and white; vertex scales narrow strap-like, erect, pale yellow and white; labial palpus white and pale yellow, erect, scales strap-like, closely scaled laterally and mesally, longer scales form longer fringe ventrally and shorter fringe dorsally. Haustellum coiled between labial palpi. Antenna filiform, dorsally pale yellow, closely scaled, ventrally setose, naked, brown. Thorax - dorsum pale yellow, scales long hair-like or strap-like; underside white, scales erect long hair-like. Legs pale yellow, closely scaled with long hair-like scales on ventral surface forming a shaggy fringe. Forewing: Length 12.5 mm (variation: 11.4–13.5 mm, mean 12.7 mm, n = 17.) Pale greenish yellow, transverse lines and spots typical of noctuines are absent; fringe pale yellow; underside pale greenish yellow; fringe pale greenish yellow. Hindwing white; fringe white; underside white; fringe white. Abdomen <bold>-</bold> dorsum closely scaled, whitish; underside whitish, closely scaled. Genitalia (<xref ref-type="fig" rid="F2">fig. 5</xref>): tegumen expanded laterally with lateral lobes, uncus short, setose, spoon shaped; saccus short, U shaped, apex rounded; juxta with high ridge pointed anteriorly; valve tear drop shaped, costa sclerotized, ventral margin membranous, editum sclerotized, larger on right valve than left valve, digitus a sclerotized ridge <!--PageBreak--><!--PageBreak--><!--PageBreak-->in a thumb-like projection, sacculus sclerotized, well developed, cucullus moderately developed, corona with many mesally directed setae. Aedeagus (<xref ref-type="fig" rid="F2">fig. 6</xref>) sclerotized, apex with blunt point, vesica membranous, straight, slightly shorter (.9×) than aedeagus, no diverticula, apex with strong cornutus.</p><p>Adult female (<xref ref-type="fig" rid="F1">fig. 2</xref>): similar to male. Forewing length 12.5 - 14 mm, mean 13.1 mm, n = 9. Genitalia (<xref ref-type="fig" rid="F3">fig. 7</xref>): Papilla analis not sclerotized, setose; posterior apophysis extend anteriorly to posterior margin of eighth segment; anterior apophysis length similar to posterior apophysis; ductus bursa sclerotized at posterior end, else membranous, elongate; corpus bursa oblong with four round signa.</p><fig id="F2" position="float" orientation="portrait"><label>Figures 5–6.</label><caption><p> <bold>5</bold> <italic><tp:taxon-name>Sparkia immacula</tp:taxon-name></italic> male genitalia capsule <bold>6</bold> <italic><tp:taxon-name>Sparkia immacula</tp:taxon-name></italic> male genitalia aedeagus.</p></caption><graphic xmlns:xlink="http://www.w3.org/1999/xlink" xlink:href="ZooKeys-149-117-g002.jpg" position="float" orientation="portrait" xlink:type="simple"/></fig><fig id="F3" position="float" orientation="portrait"><label>Figure 7.</label><caption><p> <italic><tp:taxon-name>Sparkia immacula</tp:taxon-name></italic> female genitalia.</p></caption><graphic xmlns:xlink="http://www.w3.org/1999/xlink" xlink:href="ZooKeys-149-117-g003.jpg" position="float" orientation="portrait" xlink:type="simple"/></fig></tp:treatment-sec><tp:treatment-sec sec-type="Remarks"><title>Remarks.</title><p> <italic><tp:taxon-name>Sparkia immacula</tp:taxon-name></italic> is known from Arizona and New Mexico. Adult flight dates are 20 June through 25 August. The immature stages are unknown.</p></tp:treatment-sec><ref-list><ref id="B7"><mixed-citation xmlns:xlink="http://www.w3.org/1999/xlink" xlink:type="simple"><person-group><name name-style="western"><surname>Grote</surname><given-names>AR</given-names></name></person-group> (<year>1883b</year>)<article-title> Notes on new species in Mr. Neumoegen’s collection.</article-title><source>Papilio </source><volume>3</volume>: <fpage>73</fpage>-<lpage>80</lpage>.</mixed-citation></ref><ref id="B14"><mixed-citation xmlns:xlink="http://www.w3.org/1999/xlink" xlink:type="simple"><person-group><name name-style="western"><surname>Nye</surname><given-names>IWB</given-names></name></person-group> (<year>1975</year>)<source> The generic names of moths of the world, Volume 1 Noctuoidea (part): Noctuidae, Agaristidae, and Nolidae. London: British Museum (Natural History), 568 pp.</source></mixed-citation></ref><ref id="B5"><mixed-citation xmlns:xlink="http://www.w3.org/1999/xlink" xlink:type="simple"><person-group><name name-style="western"><surname>Franclemont</surname><given-names>JG</given-names></name></person-group> (<year>1983</year>)<source> Noctuidae. In: Hodges RW, Dominick T, Davis DR, Ferguson DC, Franclemont JG, Munroe EG, Powell JA (1983) Check List of the Lepidoptera of America North of Mexico. E. W. Classey Ltd, London and The Wedge Entomological Research Foundation Washington, xxiv + 284 pp.</source></mixed-citation></ref><ref id="B6"><mixed-citation xmlns:xlink="http://www.w3.org/1999/xlink" xlink:type="simple"><person-group><name name-style="western"><surname>Grote</surname><given-names>AR</given-names></name></person-group> (<year>1883a</year>)<article-title> New species and notes on structure of moths and genera.</article-title><source>The Canadian Entomologist </source><volume>15</volume>: <fpage>3</fpage>-<lpage>13</lpage>. <ext-link ext-link-type="uri" xlink:href="http://dx.doi.org/10.4039/Ent153-1" xlink:type="simple">doi: 10.4039/Ent153-1</ext-link></mixed-citation></ref></ref-list></tp:taxon-treatment>
